# Supplementary material for: USP7 controls NGN3 stability and pancreatic endocrine lineage development
Source: Nat Commun. 2023 Apr 28;14:2457. doi: 10.1038/s41467-023-38146-9 (PMC10147604; doi:10.1038/s41467-023-38146-9)
Supplement: Supplementary file 4 — Source data [file 41467_2023_38146_MOESM4_ESM.xlsx]

## Sheet: Figure 1
B	anti-NGN3 (lower membrane section), anti-USP7 (middle membrane section)
			Merged with Colorimetric							Chemiluminescence only									Merged with Colorimetric							Chemiluminescence only
Used for NGN3 input and USP7 output (membrane in red square)																Used for NGN3 output and USP7 input (membrane in red square)
C									D	anti-NGN3 (lower membrane section), anti-USP7 (upper membrane section)													anti-Vinculin
USP7 output band intensity (normalised by USP7 input and NGN3 output)		USP7	USP7C223A							Merged with Colorimetric							Chemiluminescence only						Merged with Colorimetric							Chemiluminescence only
		0.016659	0.030272
		0.05146	0.148362
		0.019563	0.068387
		0.026339	0.035928
									Used for Panel 1D (Membrane in red square)
E
NGN3 band intensity (normalised by Vinculin)	USP7 DNA (ug)	USP7 WT			USP7 C223A
	0	0.470841	0.4867	0.137132	0.470841	0.4867	0.137132
	0.125	1.06286	0.784698	0.658447	0.300179	0.559223	0.260232
	0.25	1.94585	0.814955	0.781878	0.215571	0.600805	0.123202
	0.375	1.67602	1.00148	1.11485	0.109138	0.531896	0.146443
	0.5	2.09363	0.837106	1.18155	0.129385	0.545179	0.165228
F	anti-NGN3													anti-Flag															anti-Vinculin
	Merged with Colorimetric							Chemiluminescence only						Merged with Colorimetric							Chemiluminescence only								Merged with Colorimetric							Chemiluminescence only
G
NGN3 band intensity (normalised by Vinculin and untreated control)		Time (min)	Control						USP7 WT						USP7 C223A
		0	1	1	1	1	1	1	1	1	1	1	1	1	1	1	1
		15	0.360577	0.685179	0.656605	0.468879	0.416489	0.798671	1.01169	0.978979	1.12913	1.12821	0.997318	0.961951	0.614524	0.160928	0.891866
		30	0.186295	0.408532	0.491818	0.499264	0.489159	0.435102	0.855836	0.760402	1.14697	1.29501	1.02	0.911815	0.281524	0.380477	0.770934
		60	0.272691	0.126074	0.258541	0.32511	0.060031	0.222362	0.944174	0.643979	1.20454	1.12917	0.814015	1.01969	0.172016	0.085929	0.734018

## Sheet: Figure 2
A		anti-NGN3																											anti-USP7
		Input														Output													Merged with Colorimetric					Chemiluminescence Only
		Merged with Colorimetric					Chemiluminescence Only									Merged with Colorimetric					Chemiluminescence Only
Membrane used for panel in red square
B							C		anti-NGN3 (lower membrane section), anti-Flag (upper membrane section)
Polyubiquitinated NGN3 band intensity (normalised by NGN3 input)		0 ug USP7	0.5 ug USP7	1 ug USP7	2.5 ug USP7			merged with Colorimetric						Chemiluminescence only								merged with Colorimetric						Chemiluminescence only
		0.611536	0.726277	0.182728	0.206432
		0.759923	0.475243	0.368969	0.237999
		0.608076	0.897209	0.2679	0.13382
							Used for USP7 and NGN3 input														Used for NGN3 output
D
Polyubiquitinated NGN3 band intensity (normalised by NGN3 input)		Control	USP7 WT	USP7 C223A
		0.821683	0.388881	0.549397
		0.947696	0.637546	1.28735
		0.80531	0.347033	1.09084
		1.15847	0.261872	1.03381
E		Anti-NGN3																													anti-USP7
		Input														Output
		Merged with colorimetric						Chemiluminescence only								Merged with colorimetric						Chemiluminescence only
Membrane in red square used for figure panel (experiment in lanes 7-10)															Membrane in red square used for figure panel (experiment in lanes 7-10)
																															Membrane in red square used for figure panel (experiment in lanes 7-10)
F											G	anti-NGN3 (lower section of membrane), anti-Flag (upper section of membrane)
Polyubiquitinated NGN3 band intensity (normalised by NGN3 input)			Control			USP7
		K48R	0.534319	0.690761	0.666897	0.272449	0.347956	0.412951				Used for NGN3 input and output and USP7 (Flag) input)							Used for USP7 (Flag) output
		K63R	1.38107	0.7237	1.1067	0.328752	0.406555	0.047517
H						I		anti-NGN3 and anti-Flag (upper section of input membrane)
USP7 output band intensity (normalised by USP7 input and NGN3 output)		WT	6SA					Merged with colorimetric						Chemiluminescence only
		0.0499031	0.00308002
		0.024998	0.015258
		0.021209	0.011153
		0.019404	0.008159
		0.027946	0.007769				Used for NGN3 input and USP7 (Flag) input) (experiment is in lanes 2-7)														Used for NGN3 Output (experiment is in lanes 2-7)
J
Polyubiquitinated NGN3 band intensity (normalised by NGN3 input)			Control			USP7
		WT	0.941313	1.91273	0.955695	0.286429	0.242906	0.101232
		6SA	0.499113	0.466654	0.01012	0.27849	0.159368	0.095113

## Sheet: Figure 3
B									D										H
body weight (g)			Usp7F/F	Pdx1-Cre; Usp7F/+	Pdx1-Cre; Usp7F/F					Usp7F/F			Pdx1-Cre; Usp7F/F						C-PEPTIDE % AREA
			0.0148235	0.0217949	0.00806202				X1	40	73	55	8	11	17						Usp7F/F			Pdx1-Cre; Usp7F/F
			0.0150971	0.0172414	0.0119549				X2	59	79	39	21	13	3					X1	0.755	1.365	1.027	0.054	0.211	0.224
			0.0158865	0.0137931	0.0130675				X3	30	35	40	2	17	18					X2	1.381	1.146	1.25	0.213	0.662	0.153
			0.018439	0.0117391	0.00664706				X4	42	50	30	30	46	20					X3	0.23	1.12	0.563	0.003	0.394	0.248
			0.0194506	0.0204938	0.0126316				X5	39	32	32	34	23	17					X4	0.351	0.453	0.697	0.175	0.317	0.252
			0.0142222	0.017341	0.0112281				X6	51	57	21	28	28	15					X5	0.398	0.553	0.457	0.252	0.281	0.415
			0.0219863	0.0164341	0.0203593				X7	45	43	34	31	25	13					X6	0.989	1.548	1.649	0.128	0.351	0.241
					0.0136842				X8	50	39	38	17	25	9					X7	0.767	1.315	0.389	0.192	0.392	0.144
					0.0169231				X9	40	48	22	35	26	11					X8	0.991	1.2	0.277	0.128	0.364	0.233
					0.0176259					A:Y1	A:Y2	A:Y3	B:Y1	B:Y2	B:Y3					X9	0.61	0.598	0.927	0.405	0.242	0.125
																					A:Y1	A:Y2	A:Y3	B:Y1	B:Y2	B:Y3
pancreas/total body weight (g)			Usp7F/F	Pdx1-Cre; Usp7F/+	Pdx1-Cre; Usp7F/F				F
			0.0148235	0.0217949	0.00806202				AMYLASE % AREA										SST % AREA
			0.0150971	0.0172414	0.0119549																Usp7F/F			Pdx1-Cre; Usp7F/F
			0.0158865	0.0137931	0.0130675						Usp7F/F			Pdx1-Cre; Usp7F/F						X1	0.673	0.702		0.138	0.041
			0.018439	0.0117391	0.00664706					X1	79.475	76.249		76.547	78.033	70.014				X2	1.04	0.825		0.236	0.109
			0.0194506	0.0204938	0.0126316					X2	78.599	74.823	75.169	85.769	80.267	93.213				X3	0.473	0.475	0.522	0.296	0.242	0.14
			0.0142222	0.017341	0.0112281					X3	88.762	76.266	85.485	90.289	82.223	77.37				X4	0.243	0.29	0.159	0.293	0.169	0.094
			0.0219863	0.0164341	0.0203593					X4	75.28	75.994	73.332	67.24	65.327	84.409				X5	0.479	0.336	0.171	0.135	0.3	0.096
					0.0136842					X5	70.308	66.713	88.241	68.456	67.245	78.085				X6	1.016	0.548	0.376	0.044	0.237	0.097
					0.0169231					X6	81.47	88.944	84.277	52.353	69.661	80.945				X7	0.697	0.701	0.212	0.14	0.176	0.051
					0.0176259					X7	81.47	83.937	72.647	97.902	96.176	85.485				X8	0.79	0.6	0.271	0.128	0.105	0.078
										X8	88.03	89.959	76.545	58.405	59.886	77.37				X9	0.247	0.232	0.256	0.101	0.086	0.099
Blood glucose levels (nmol/L)			Usp7F/F	Pdx1-Cre; Usp7F/+	Pdx1-Cre; Usp7F/F					X9	90.917	86.3	92.576	88.862	85.587	82.483					A:Y1	A:Y2	A:Y3	B:Y1	B:Y2	B:Y3
			10.5	11.2	20.4						A:Y1	A:Y2	A:Y3	B:Y1	B:Y2	B:Y3
			10.6	10	18
			7.6	11.2	20.6
			7.6	8.2	30				CK19 % AREA										GCG % AREA
			11.2	8.7	22.9						Usp7F/F			Pdx1-Cre; Usp7F/F							Usp7F/F			Pdx1-Cre; Usp7F/F
			8.2	7.5	27.3					X1	1.576	1.481	1.13	1.248	0.912	0.928				X1	0.231	0.262	0.536	0.129	0.055	0.027
			7.9	11.2	21					X2	1.048	1.166	1.426	0.567	1.936	0.768				X2	0.256	0.612	0.414	0.031	0.129	0.19
										X3	0.817	0.837	0.663	0.446	0.724	0.503				X3	0.236	0.26		0.02	0.141
										X4	0.203	0.214	0.779	0.355	0.336	0.571				X4	0.155	0.17	0.424	0.266	0.183	0.298
										X5	0.315	0.221	0.864	0.279	0.248	0.674				X5	0.086	0.743	0.405	0.243	0.376	0.203
										X6	1.985	0.433	0.959	0.146	0.197	0.705				X6	0.81	0.369		0.11	0.11	0.363
										X7	0.915	0.395	0.717	0.816	0.73	1.418				X7	0.342	0.299	0.619	0.248	0.146	0.137
										X8	1.451	1.115	1.454	0.259	0.6	0.826				X8	1.059	0.254	0.609	0.034	0.008	0.173
										X9	1.126	1.056	0.737	0.758	1.357	1.273				X9	0.203	0.235	0.614	0.055	0.054	0.257
											A:Y1	A:Y2	A:Y3	B:Y1	B:Y2	B:Y3					A:Y1	A:Y2	A:Y3	B:Y1	B:Y2	B:Y3
									INSULIN % AREA
											Usp7F/F			Pdx1-Cre; Usp7F/F
										X1	0.974	0.551		0.078	0.026
										X2	0.632	0.849		0.002	0.014
										X3	0.639	0.33	0.26	0.127	0.03	0.108
										X4	0.311	0.279	0.313	0.293	0.443	0.228
										X5	0.33	0.663	0.329	0.369	0.228	0.092
										X6	1.642	2.332	0.414	0.311	0.319	0.088
										X7	0.889	1.818	0.56	0.491	0.207	0.128
										X8	1.404	2.358	0.593	0.242	0.257	0.094
										X9	0.928	0.832	0.328	0.43	0.412	0.077
											A:Y1	A:Y2	A:Y3	B:Y1	B:Y2	B:Y3

## Sheet: Figure 4
D						F
%NGN3+ cells (normalised by number of PDX1+ cells)	E14.5	Usp7F/F	Pdx1-Cre; Usp7F/F			%NKX2.2+ cells (normalised by number of PDX1+ cells)	Usp7F/F	Pdx1-Cre; Usp7F/F
		4.56443	0				33.4839	21.255
		2.6369	0.147493				21.8381	19.0049
		7.77437	0				27.6311	23.7876
		6.02339	1.98426				28.0647	7.34774
		5.63027	2.17417				26.9978
		4.2513	0.40847
H						I
%CHGA+ cells (normalised by number of PDX1+ cells)	Usp7F/F	Pdx1-Cre; Usp7F/F				%INS+ cells (normalised by number of PDX1+ cells)	Usp7F/F	Pdx1-Cre; Usp7F/F
	16.387	7.56933					9.64969	0
	8.86825	2.50502					6.65764	1.57676
	16.0258	0.77522					8.77126	0
	6.69563	1.75699					2.75153	0.522172

## Sheet: Figure 5
	Analysis deposited in GutHub
	https://github.com/SanchoLab/scRNAseq_Human_Foetal_Pancreas

## Sheet: Figure 6
C					E
	%NGN3+ cells				%INS+ cells			%GCG+ cells			%SST+ cells
	Untreated	GNE6640			Untreated	GNE6640		Untreated	GNE6640		Untreated	GNE6640
	19.1901	3.81094			10.5426	1.97949		4.91528	2.41319		12.011	11.6401
	11.2985	3.51841			7.83828	2.54565		5.29318	2.1584		12.0087	6.53548
	8.52546	1.73475			6.92135	2.30723		1.79171	1.18768		12.7097	7.7906
	16.9424	7.69624			19.4491	10.8075		3.62517	2.90974		13.4914	13.0854
	18.4228	8.70146			11.8357	5.08448		2.20625	0.859224		24.8048	15.998
F
NGN3 gene expression levels normalised by GAPDH	Day	Untreated					GNE6640
	5	0.000148	0.00022	0.00073	0.001584	0.00212	0.000148	0.00022	0.00073	0.001584	0.00212
	6	0.002024	0.002376	0.005953	0.007436		0.000944	0.00053	0.003932	0.009147
	10	0.008448	0.003183	0.010487	0.063396	0.02091	0.004688	0.001961	0.008265	0.0236	0.01508
	12	0.007552	0.010608	0.016397	0.032123	0.03801	0.004556	0.006439	0.009641	0.010825	0.07434
	20	0.002279	0.008195	0.010775	0.01033	0.00458	0.001906	0.009057	0.007207	0.005838	0.00619
G
INS gene expression levels normalised by GAPDH	Day	Untreated			GNE6640
	5	0.000559	0.000164	0.000361	0.000559	0.000164	0.000361
	6	3.27e-05	0.000823	0.0003	7.77e-05	8.17e-05	0.001388
	10	0.013029	0.019547	0.098643	0.015951	0.005192	0.050996
	12	0.050596	0.024239	0.179921	0.028638	0.033423	0.099524
	20	0.507231	1.60662	1.15648	0.353295	0.214533	0.501087
H
GCG gene expression levels normalised by GAPDH	Day	Untreated			GNE6640
	5	0.000353	0.000111	5.88e-05	0.000353	0.000111	5.88e-05
	6	0.000291	0.001071	0.000359	0.000331	3.78e-05	0.000806
	10	0.024067	0.008819	0.115187	0.017179	0.00337	0.08392
	12	0.0986	0.025855	0.212015	0.075986	0.050454	0.152895
	20	0.781159	8.09497	2.0649	0.980643	0.601581	0.289692
I
SST gene expression levels normalised by GAPDH	Day	Untreated			GNE6640
	5	1.87832	0.273976	0.908442	1.87832	0.273976	0.908442
	6	0.490623	0.746293	0.719982	1.47198	0.440527	0.616627
	10	0.698653	6.96222	2.71727	0.765363	0.576983	1.53734
	12	1.57666	1.74676	1.91493	0.844717	1.33965	1.11603
	20	8.3985	84.4415	7.44737	4.33088	7.79871	1.75211

## Sheet: Figure 7
C	Untreated	GNE6640 treatment
%NGN3+ cells	x	Days 0-5	Days 5-9	Days 0-9
	6.67689	4.72323	2.85218	1.67806
	3.6528	3.01697	1.46918	1.53892
	8.60726	7.43071	3.42752	3.17919
	5.14656	3.8904	1.75888	2.20016
E	Untreated	GNE6640 treatment
%INS+ cells	x	Days 0-5	Days 5-9	Days 9-16
	13.7468	15.0712	8.00837	14.4922
	8.71469	13.8431	4.75259	12.6245
	16.1375	10.1125	8.43393	21.8817
	11.9356	10.4017	3.61015	18.2258
	Untreated	GNE6640 treatment
%SST+ cells	x	Days 0-5	Days 5-9	Days 9-16
	10.616	6.01142	5.77903	6.76677
	4.74219	7.56394	4.2609	6.77297
	15.1306	5.00938	13.4627	17.0393
	8.87172	9.8229	4.84088	19.1438

## Sheet: Sup 1
E	Anti-NGN3												Anti-USP7
		Merged with colorimetric					Chemiluminescence only							Merged with Colorimetric					Chemiluminescence only
Membranes used in panel for NGN3 Input (lower left) and output (lower right) (experiment is in lanes 2-3)													Membranes used in panel for USP7 input (experiment is in lanes 2-3)
													Membranes used in panel for USP7 output (experiment is in lanes 2-3)

## Sheet: Sup 2
A										B	anti-NGN3 (lower section of membrane), anti-Flag (upper section of membrane)
USP7 band intensity (normalised by Vinculin)	USP7 (μg)	USP7			USP7C223A						Merged with Colorimetric						Chemiluminescence only								Merged with Colorimetric						Chemiluminescence only
	0	0.006694	0.010046	0.012143	0.006694	0.010046	0.012143			Membrane used for NGN3 input (lower left), output (lower right) and USP7 input (upper left) in panel (experiment in lanes 2-11)													Membrane used for USP7 output (upper right) in panel (experiment in lanes 2-11)
	0.125	0.18223	0.236161	0.302209	0.119659	0.086484	0.300669
	0.25	0.41769	0.65524	0.810824	0.312667	0.326719	0.621875
	0.375	0.547876	1.46743	1.17676	0.488229	0.493995	1.15266
	0.5	0.757968	2.62194	1.57237	0.558474	0.894062	0.886614
C
USP7 output band intensity (normalised by USP7 input and NGN3 output)	WT	S14A	S38A	S160A	S174A	S183A	S187A	S199A
	0.0298173	0.0488253	0.0340185	0.020609	0.0399936	0.0232678	0.00887939	0.0410588
	0.010044	0.017915	0.017397	0.010694	0.013651	0.022152	0.010799	0.026133
	0.024998	0.015242	0.014784	0.01686	0.019089	0.019259	0.017668	0.028624
	0.021209	0.009889	0.009846	0.008474	0.005775	0.011387	0.008127	0.028744
E
NGN3 band intensity (normalised by vinculin)		Control			USP7
	WT	0.199197	0.100412	0.135448	1.01147	0.912714	2.10666
	S14A	0.452912	0.218401	0.272939	1.12074	0.952054	1.43133
	S38A	0.579851	0.168259	0.302577	1.49795	0.934337	2.6329
	S160A	0.343049	0.09021	0.151186	1.27192	1.02202	0.832139			D	anti-NGN3							anti-Flag							anti-Vinculin
	S174A	0.439675	0.129853	0.177265	1.16684	1.48266	1.59343
	S183A	0.296767	0.155084	0.217864	1.0927	1.27386	0.938116
	S187A	0.247192	0.164254	0.169591	0.975435	1.04411	2.22768
	S199A	0.51209	0.436249	0.890063	0.954795	1.66944	2.04042			Experiment spans the second half of the left hand side membrane and the entire right hand-side membrane as indicated by top brackets
	2SA	0.424002	0.259974	0.30711	1.31875	1.44202	2.02372
	6SA	2.31575	1.53551	2.25034	3.35575	1.73649	3.63667

## Sheet: Sup 4
B
%NGN3+ cells (normalised by number of PDX1+ cells)	E12.5	Usp7f/f	Pdx1-Cre; Usp7f/f
		5.3	3.04
		2.58	0.01
		1.02	0.27
C
%KI67+ cells (of PDX1+ cells)	Usp7f/f	Pdx1-Cre; Usp7f/f
	4.29	3.68
	2.26	5.19
	2.13	1.67

[truncated: 2 more sheets: Sup 5, Sup6]
